# Supplementary material for: No Evidence for Enrichment in Schizophrenia for Common Allelic Associations at Imprinted Loci
Source: PLoS One. 2015 Dec 3;10(12):e0144172. doi: 10.1371/journal.pone.0144172 (PMC4669201; doi:10.1371/journal.pone.0144172)
Supplement: S1 Table — (XLSX) [file pone.0144172.s002.xlsx]

## Sheet: SupplementalTable1
Supplementary Table 1. Imprinted genes in human and mice
Gene	Chr	Start	End	Expression	Present PGC SZ
DVL1	1	1270658	1284492	Maternal	yes
TMEM52	1	1849029	1850740	Paternal	yes
PEX10	1	2336241	2344010	Maternal	yes
PRDM16	1	2985744	3355185	Paternal	yes
WDR8	1	3547331	3566671	Maternal	yes
TP73	1	3569129	3650467	Maternal	yes
RPL22	1	6245080	6259679	Paternal	yes
FUCA1	1	24171567	24194821	Paternal	yes
BMP8B	1	40223903	40254533	Paternal	yes
DIRAS3	1	68511645	68516460	Paternal	yes
GFI1	1	92940318	92952433	Paternal	yes
NDUFA4P1	1	108047750	108048250	Paternal	yes
HSPA6	1	161494036	161496687	Maternal	yes
PTPN14	1	214531011	214724642	Maternal	yes
OBSCN	1	228395861	228566575	Paternal	yes
HIST3H2BB	1	228645808	228646259	Maternal	no
OR11L1	1	248004230	248005198	Paternal	yes
QPCT	2	37571753	37600465	Maternal*	yes
CYP1B1	2	38294746	38303323	Paternal	yes
ZFP36L2	2	43449541	43453745	Maternal	yes
ABCG8	2	44066103	44105605	Maternal	yes
CCDC85A	2	56411258	56613309	Paternal	yes
COMMD1	2	62132803	62363205	Maternal*	yes
OTX1	2	63277965	63284314	Maternal	yes
VAX2	2	71127720	71160576	Maternal	yes
LRRTM1	2	80529003	80531487	Paternal	yes
GPR1	2	207040040	207082771	Paternal	yes
ZDBF2	2	207139523	207179148	Paternal	yes
TIGD1	2	233412779	233415226	Paternal	yes
MYEOV2	2	241065980	241075764	Paternal	yes
MST1R	3	49924435	49941306	Maternal*	yes
CNTN3	3	74311722	74570343	Maternal*	yes
FBXO40	3	121312170	121349139	Maternal*	yes
ALDH1L1	3	125822408	125899485	Maternal	yes
ZIC1	3	147127181	147134506	Maternal	yes
HES1	3	193853934	193856396	Paternal	yes
FGFRL1	4	1005610	1020686	Maternal	yes
SPON2	4	1160720	1166980	Paternal	yes
KIAA1530	4	1341104	1381837	Maternal	yes
HTRA3	4	8271492	8308834	Maternal*	yes
NAP1L5	4	89617066	89619023	Paternal	yes
PHF17	4	129730779	129796379	Paternal*	yes
ADAMTS16	5	5140443	5320412	Maternal	yes
CDH18	5	19473141	19839353	Paternal	yes
PDE4D	5	58264865	59189621	Paternal*	yes
RNU5D-1	5	80501463	80746718	Paternal	no
CSF2	5	131409485	131411859	Maternal	yes
DRD1	5	174867675	174871163	Maternal*	yes
FAM50B	6	3849632	3851551	Paternal	yes
CMAHP	6	25081295	25138051	Maternal*	no
BTNL2	6	32362513	32374900	Maternal	yes
MRAP2	6	84743420	84800606	Paternal	yes
LIN28B	6	105404923	105531206	Paternal	yes
AIM1	6	106959730	107018335	Paternal	yes
PHACTR2	6	143929317	144152322	Maternal*	yes
PLAGL1	6	144261437	144385735	Paternal	yes
HYMAI	6	144324023	144329867	Paternal	yes
IGF2R	6	160390131	160527583	Maternal*	yes
AIRN	6	160424323	160428696	Paternal*	no
SLC22A2	6	160637790	160679959	Maternal	yes
SLC22A3	6	160769425	160876014	Maternal	yes
PDE10A	6	165740778	166075584	Maternal*	yes
BRP44L	6	166778407	166796486	Paternal	yes
SCIN	7	12610203	12693228	Maternal*	yes
HOXA2	7	27139973	27142394	Maternal	yes
HOXA3	7	27145809	27166639	Maternal	yes
HOXA4	7	27168126	27170399	Maternal	yes
HOXA5	7	27180996	27183287	Maternal	yes
HOXA11	7	27220776	27224835	Maternal	yes
EVX1	7	27282164	27286192	Paternal	yes
GLI3	7	42000547	42276618	Maternal	yes
DDC	7	50526134	50633154	IsoformDependent	yes
GRB10	7	50657760	50861159	IsoformDependent	yes
COBL	7	51083909	51384515	Maternal*	yes
TMEM60	7	77423045	77427747	Paternal	yes
MAGI2	7	77646374	79082890	Maternal	yes
CALCR	7	93053799	93203750	Maternal*	yes
TFPI2	7	93515745	93520065	Maternal	yes
CASD1	7	94139170	94186331	Maternal*	yes
SGCE	7	94214536	94285521	Paternal	yes
PEG10	7	94285637	94299007	Paternal	yes
PPP1R9A	7	94536949	94925727	Maternal	yes
PON3	7	94989184	95025687	Maternal*	yes
PON2	7	95034174	95064384	Maternal*	yes
ASB4	7	95115284	95167071	Maternal*	yes
DLX5	7	96649702	96654143	Maternal	yes
CPA4	7	129932974	129964020	Maternal	yes
MEST	7	130126046	130146133	Paternal	yes
MESTIT1	7	130126898	130131013	Paternal	yes
COPG2	7	130146080	130353598	Paternal	yes
KLF14	7	130417478	130418860	Maternal	yes
SLC4A2	7	150756657	150773614	Maternal	yes
FASTK	7	150773708	150777951	Maternal	yes
DLGAP2	8	1449569	1656642	Paternal	yes
PURG	8	30853321	30891231	Paternal	yes
NKAIN3	8	63161501	63903628	Paternal	yes
ZFAT	8	135490031	135725281	Paternal	yes
ZFATAS1	8	135610314	135612932	Paternal	no
KCNK9	8	140624804	140715299	Maternal	yes
TRAPPC9	8	140742588	141468678	Maternal*	yes
LY6D	8	143866298	143868008	Paternal	yes
GPT	8	145729465	145732555	Maternal	yes
GLIS3	9	3824128	4300035	Paternal	yes
APBA1	9	72042449	72287275	Paternal	yes
C9orf85	9	74526423	74588373	Paternal	yes
FLJ46321	9	84603687	84610171	Maternal	yes
LMX1B	9	129376748	129463311	Maternal	yes
C9orf116	9	138387026	138391761	Paternal	yes
EGFL7	9	139557377	139567130	Paternal	yes
PHPT1	9	139743256	139745490	Maternal	yes
SFMBT2	10	7204249	7453450	Paternal*	yes
GATA3	10	8096667	8117164	Paternal	yes
TBC1D12	10	96162186	96296089	Paternal	yes
LDB1	10	103867317	103880210	Maternal	yes
INPP5F	10	121485559	121588662	Paternal	yes
C10orf91	10	134258714	134261825	Maternal	yes
NKX6-2	10	134598320	134599537	Maternal	yes
C10orf93	10	134742689	134756064	Maternal	yes
VENTX	10	135051408	135055433	Maternal	yes
PAOX	10	135192741	135205198	Maternal	yes
IFITM1	11	313991	315272	Maternal	yes
B4GALNT4	11	369804	381792	Maternal	yes
PKP3	11	394217	404908	Maternal	yes
H19	11	2016406	2019065	Maternal	yes
IGF2	11	2150347	2170833	Paternal	yes
IGF2AS	11	2161737	2169894	Paternal	yes
IGF2-AS	11	2161758	2169896	Paternal*	no
INS	11	2181009	2182439	Paternal	yes
TH	11	2185159	2193035	Maternal*	yes
ASCL2	11	2289728	2292182	Maternal*	yes
TSPAN32	11	2323243	2339430	Maternal*	yes
CD81	11	2398547	2418649	Maternal*	yes
TSSC4	11	2423523	2425106	Maternal*	yes
KCNQ1	11	2466221	2870340	Maternal	yes
KCNQ1OT1	11	2661768	2721228	Paternal	yes
KCNQ1DN	11	2891263	2893335	Maternal	yes
CDKN1C	11	2904448	2906995	Maternal	yes
SLC22A18	11	2920951	2946476	Maternal	yes
PHLDA2	11	2949503	2950650	Maternal	yes
NAP1L4	11	2965660	3013607	Maternal*	yes
OSBPL5	11	3108346	3186582	Maternal	yes
ART5	11	3659736	3663546	Maternal*	yes
AMPD3	11	10472224	10529126	Maternal*	yes
WT1	11	32409322	32457081	Paternal	yes
RAB1B	11	66036056	66044963	Maternal	yes
ANO1	11	69924408	70035651	Maternal	yes
DHCR7	11	71145457	71159477	Maternal*	yes
KBTBD3	11	105921825	105948465	Paternal	yes
ZC3H12C	11	109964087	110042566	Paternal	yes
NTM	11	131240371	132206716	Maternal	yes
RBP5	12	7276280	7281466	Maternal	yes
ABCC9	12	21950323	22089628	Maternal	yes
SLC38A4	12	47158544	47219780	Paternal*	yes
HOXC9	12	54393877	54397121	Maternal	yes
HOXC4	12	54410642	54449814	Maternal	yes
SLC26A10	12	58013693	58019934	Maternal	yes
CDK4	12	58142003	58146164	Maternal	yes
E2F7	12	77415026	77459360	Maternal	yes
DCN	12	91539035	91576806	Maternal*	yes
FBRSL1	12	133067157	133161774	Maternal	yes
KIAA1545	12	133067157	133161773	Maternal	no
HTR2A	13	47407513	47470175	Maternal*	yes
RB1	13	48877883	49056026	Maternal	yes
FLJ40296	13	57715052	57718073	Maternal	no
FAM70B	13	114462216	114514899	Maternal	yes
FOXG1	14	29236287	29238871	Paternal	yes
FERMT2	14	53323989	53417815	Paternal	yes
BEGAIN	14	101003487	101036131	Paternal*	yes
DLK1	14	101193253	101201460	Paternal	yes
MEG3	14	101292445	101327368	Maternal	yes
RTL1	14	101347049	101351125	Paternal*	yes
DIO3	14	102027688	102029789	Paternal*	yes
MKRN3	15	23810454	23813167	Paternal	yes
MAGEL2	15	23888696	23891175	Paternal	yes
NDN	15	23930554	23932450	Paternal	yes
C15orf2	15	24920541	24928593	Unknown	yes
NPAP1	15	24920541	24928593	Unknown	no
SNRPN	15	25068794	25664609	Paternal	yes
SNURF	15	25200070	25223729	Paternal	yes
SNORD107	15	25227141	25227215	Paternal	no
SNORD64	15	25230247	25230313	Paternal	no
SNORD108	15	25232072	25232140	Paternal	no
SNORD109A	15	25287121	25287187	Paternal	no
SNORD116@	15	25296623	25351750	Paternal	yes
PWCR1	15	25332808	25334043	Paternal	no
IPW	15	25361692	25367623	Paternal*	yes
SNORD115@	15	25415870	25515005	Paternal	yes
SNORD115-48	15	25514930	25515005	Paternal	no
SNORD109B	15	25523490	25523556	Paternal	no
UBE3A	15	25582396	25684128	Maternal	yes
ATP10A	15	25923859	26108349	Maternal	yes
GATM	15	45653322	45670980	Maternal*	yes
RASGRF1	15	79252289	79383215	Paternal*	yes
SOX8	16	1031808	1036979	Paternal	yes
ZNF597	16	3486110	3493490	Maternal	yes
NAT15	16	3493682	3535574	Maternal	yes
NAA60	16	3507992	3536963	Maternal	no
SALL1	16	51169886	51185183	Maternal	yes
C16orf57	16	58035305	58055522	Maternal	yes
ACD	16	67691415	67694718	Maternal	yes
FOXF1	16	86544133	86548070	Maternal	yes
TMEM88	17	7758384	7759417	Maternal	yes
PYY2	17	26553589	26555086	Paternal	yes
HOXB2	17	46620017	46622393	Maternal	yes
HOXB3	17	46626232	46651810	Maternal	yes
IMPACT	18	22006609	22033495	Paternal*	yes
FAM59A	18	29847463	30050447	Paternal	yes
BRUNOL4	18	34823003	35146000	Maternal	yes
TCEB3C	18	44554573	44556449	Maternal	no
PPAP2C	19	281043	291435	Maternal	yes
DNMT1	19	10244022	10305755	Paternal	yes
TSHZ3	19	31765851	31840190	Paternal	yes
CHST8	19	34112861	34264414	Maternal	yes
AXL	19	41725108	41767671	Maternal*	yes
ZNF225	19	44617548	44637255	Paternal	yes
ZNF229	19	44930426	44952665	Maternal	yes
MIR371A	19	54290929	54290995	Paternal	no
LILRB5	19	54758598	54761167	Maternal	yes
LILRB4	19	55174124	55179848	Maternal	yes
NLRP2	19	55477771	55512506	Maternal	yes
ZIM2	19	57285920	57352075	Paternal	yes
PEG3	19	57323803	57352064	Paternal	yes
MIMT1	19	57352270	57359922	Paternal	yes
USP29	19	57631509	57643294	Paternal*	yes
ZIM3	19	57645464	57656570	Maternal*	yes
ZNF264	19	57702869	57734214	Paternal*	yes
CHMP2A	19	59062933	59066486	Maternal	yes
MZF1	19	59073284	59084942	Maternal	yes
ISM1	20	13202418	13281297	Paternal	yes
HM13	20	30102241	30157370	Maternal*	yes
PSIMCT-1	20	30135185	30136023	Paternal	yes
BLCAP	20	36145819	36156303	IsoformDependent	yes
NNAT	20	36149607	36152092	Paternal	yes
L3MBTL	20	42143053	42170535	Paternal	yes
ZFP64	20	50700550	50808524	Paternal*	yes
MIR296	20	57392670	57392749	Paternal	yes
MIR298	20	57393281	57393368	Paternal	no
GNASAS	20	57393973	57425958	Paternal	yes
GNAS-AS1	20	57393973	57425958	Paternal*	no
GNAS	20	57414795	57486250	IsoformDependent	yes
SANG	20	57466822	57486206	Paternal	no
C20orf20	20	61427805	61431945	Maternal	yes
COL9A3	20	61448414	61472511	Maternal	yes
SIM2	21	38071991	38122510	Paternal	yes
DGCR6	22	18893736	18899601	Unknown	yes
DGCR6L	22	20301799	20307608	Unknown	yes
FLJ20464	22	31742878	31743444	Paternal	yes
First four columns give gene's names and coordinates according to human genome built 37.
* in the "Expression" column indicates those genes where the expression information is available for mice only
The last column shows genes with at least one SNP in the PGC SZ dataset.
