# Supplementary material for: No Evidence for Enrichment in Schizophrenia for Common Allelic Associations at Imprinted Loci
Source: PLoS One. 2015 Dec 3;10(12):e0144172. doi: 10.1371/journal.pone.0144172 (PMC4669201; doi:10.1371/journal.pone.0144172)
Supplement: S2 Table — (XLSX) [file pone.0144172.s003.xlsx]

## Sheet: SupplementalTable2
Supplementary Table 2. Independent SNPs showing evidence for association in the GWAS from the Schizophrenia Working Group of the PGC with their direct matches or proxies from parent-offspring trios data.
PGC SZ					Parent-offspring trios data
SNP	alleles	CHR	Start	End	Proxy SNP	BP	parent-of-origin p-value	r2 between PGC SZ and proxy from trios data	Proxy SNP p-value in PGC SZ data
rs4648845	TC	1	2372401	2402501	rs4592207	2369498	0.4266	0.604889	1.297e-08
chr1_8424984_D	I2D	1	8411184	8638984	rs10779702	8423510	0.1079	0.977159	1.299e-08
rs1498232	TC	1	30412551	30437271	rs4949526	30432219	0.5147	1	1.462e-09
rs11210892	AG	1	44029384	44128084	rs11210892	44100084	0.9913	1	4.97e-10
rs12129573	AC	1	73766426	73991366	rs6424547	73776696	0.4141	1	1.036e-09
rs1702294	TC	1	98374984	98559084	rs1198588	98552832	0.5162	1	4.957e-17
rs140505938	TC	1	149998890	150242490	rs12061856	150001899	0.2448	1	4.582e-09
rs6670165	TC	1	177247821	177300821	rs16851048	177276006	0.2783	0.862853	2.015e-07
rs7523273	AG	1	207912183	208024083	rs10863593	208018074	0.3825	0.933279	2.757e-07
rs10803138	AG	1	243503719	243612019	rs10803138	243555219	0.5422	1	1.788e-08
rs11682175	TC	2	57943593	58065893	rs13011472	57961602	0.0391	1	3.872e-12
rs3768644	AG	2	72357335	72368185	rs2241057	72361960	0.05512	0.72049	0.001061
chr2_146436222_I	I2D	2	146416922	146441832	rs2381759	146428031	0.7362	1	1.355e-08
chr2_149429178_D	I2D	2	149390778	149520178	rs16829119	149408239	0.06374	0.0721329	0.05079
rs2909457	AG	2	162798555	162910255	rs4664442	162828001	0.1792	0.973176	5.714e-08
rs11693094	TC	2	185601420	185785420	rs12613195	185489221	0.02776	0.498382	4.256e-08
rs59979824	AC	2	193848340	194028340	rs12619354	194002782	0.1238	0.876211	4.782e-07
rs6434928	AG	2	198148577	198835577	rs1429414	198162430	0.7293	1	2.767e-08
rs6704641	AG	2	200161422	200309252	rs6704641	200164252	0.3281	1	3.397e-08
chr2_200825237_I	I2D	2	200715237	200848037	rs281771	200812202	0.08854	0.948249	5.713e-13
rs11685299	AC	2	225334096	225467796	rs2047134	225347713	0.6437	1	3.686e-08
rs6704768	AG	2	233559301	233753501	rs6704768	233592501	0.1268	1	3.148e-12
rs17194490	TG	3	2532786	2561686	rs10510233	2568330	0.6721	0.54417	4.617e-06
rs4330281	TC	3	17221366	17888266	rs17273111	17855181	0.3955	1	1.459e-07
rs75968099	TC	3	36843183	36945783	rs9834970	36856030	0.2705	1	2.411e-09
rs2535627	TC	3	52541105	52903405	rs3733047	52871929	0.07837	1	4.65e-08
rs832187	TC	3	63792650	64004050	rs854622	63862842	0.9115	0.787529	9.164e-08
rs7432375	AG	3	135807405	136615405	rs10935177	135851077	0.5951	1	1.462e-08
rs9841616	AT	3	181023585	181205585	rs4855028	181168159	0.1466	0.870169	1.21e-05
rs215411	AT	4	23366403	23443403	rs215411	23423603	0.3865	1	1.224e-08
rs35518360	AT	4	103146888	103198090	rs151404	103191787	0.03771	0.494443	0.000125
rs10520163	TC	4	170357552	170646052	rs10520163	170626552	0.1352	1	1.02e-08
rs1106568	AG	4	176851001	176875801	rs17611770	176851045	0.4328	0.864075	1.13e-07
rs1501357	TC	5	45291475	45393775	rs6874127	45305615	0.5539	1	3.219e-08
rs4391122	AG	5	60499143	60843543	rs581318	60515794	0.7261	1	4.243e-11
rs16867576	AG	5	88581331	88854331	rs7701188	88744550	0.06407	1	1.935e-08
rs4388249	TC	5	109030036	109209066	rs13172735	109059833	0.2513	0.958977	2.393e-07
rs3849046	TC	5	137838092	137948092	rs3849046	137851192	0.5393	1	4.833e-09
chr5_140143664_I	I12D	5	140023664	140222664	rs10036519	140151701	0.02261	0.991201	1.154e-06
rs111294930	AG	5	152097521	152323121	rs17113771	152278020	0.169	1	3.528e-08
rs11740474	AT	5	153671057	153688217	rs6891838	153688682	0.1057	0.434519	0.001586
rs115329265	AG	6	28303247	28712247	rs1119211	28309136	0.2923	1	1.723e-17
rs1339227	TC	6	73132701	73171901	rs1548335	73135430	0.6814	0.90686	5.731e-07
chr6_84280274_D	I2D	6	84279922	84407274	rs2224195	84307726	0.8555	0.737145	7.484e-09
rs117074560	TC	6	96459651	96459651	rs652797	96455799	0.1998	0.418803	4.364e-08
chr7_2025096_I	DI3	7	1896096	2190096	rs4721295	2036669	0.5723	0.810708	4.048e-13
chr7_24747494_D	DI3	7	24619494	24832094	rs12154597	24785882	0.5737	0.853929	2.863e-06
rs12704290	AG	7	86403226	86459326	rs12704289	86422141	0.3218	1	4.961e-10
rs6466055	AC	7	104598064	105063064	rs4730082	105027509	0.5824	1	2.558e-08
rs211829	TC	7	110034393	110106693	rs6961430	110058448	0.6682	0.971256	9.824e-07
rs13240464	TC	7	110843815	111205915	rs214469	110864299	0.4741	1	1.854e-12
rs7801375	AG	7	131539263	131567263	rs10464712	131542345	0.1406	0.639178	7.213e-07
rs3735025	TC	7	137039644	137085244	rs16874961	137079949	0.4491	1	3.468e-08
rs10503253	AC	8	4177794	4192544	rs10103330	4180090	0.3495	1	2.782e-08
rs73229090	AC	8	27412627	27453627	rs1565735	27426077	0.9163	0.366689	3.111e-06
rs6984242	AG	8	60475469	60954469	rs2056459	60679495	0.6368	1	4.249e-09
rs7819570	TG	8	89340626	89753626	rs7838490	89585048	0.5059	1	3.766e-08
rs36068923	AG	8	111460061	111630761	rs34921000	111627068	0.1099	1	6.658e-10
rs4129585	AC	8	143309503	143330533	rs4129585	143312933	0.9296	1	2.028e-13
rs11139497	AT	9	84630941	84813641	rs1319017	84736303	0.6829	1	4.907e-09
rs7893279	TG	10	18681005	18770105	rs7893279	18745105	0.3938	1	3.562e-11
rs55833108	TG	10	104587583	105165583	rs3781287	104595420	0.4605	1	7.165e-15
rs11027857	AG	11	24367320	24412990	rs11027857	24403620	0.05348	1	3.21e-09
chr11_46350213_D	I2D	11	46342943	46751213	rs876701	46370767	0.2034	0.992364	6.178e-10
rs9420	AG	11	57386294	57682294	rs11570190	57560452	0.3137	1	1.884e-07
rs12421382	TC	11	109285471	109610071	rs1808843	109389471	0.5197	0.970332	2.631e-07
rs2514218	TC	11	113317794	113423994	rs2514218	113392994	0.6479	1	4.091e-10
rs77502336	CG	11	123394636	123395986	rs2846302	123380212	0.6522	0.252711	0.001585
rs55661361	AG	11	124610007	124620147	rs11219769	124620147	0.278	1	1.72e-08
rs10791097	TG	11	130714610	130749330	rs10791097	130718630	0.538	1	2.876e-12
rs75059851	AG	11	133808069	133852969	rs11223651	133841034	0.2241	1	2.416e-11
rs2239063	AC	12	2474631	2523731	rs10491964	2500431	0.486	1	2.786e-08
rs679087	AC	12	29905265	29940365	rs436124	29916839	0.1609	1	1.179e-07
rs12826178	TG	12	57569471	57682971	rs567895	57823192	0.6435	0.176633	3.218e-05
rs4240748	CG	12	92243186	92258286	rs4240748	92246786	0.5458	1	1.028e-07
rs10860964	TC	12	103559855	103616655	rs10860955	103581985	0.8668	0.957829	1.657e-07
rs4766428	TC	12	110723245	110723245	rs4766492	110929261	0.9053	0.408755	4.825e-07
rs2851447	CG	12	123448113	123909113	rs520088	123522150	0.9887	1	5.725e-09
rs2068012	TC	14	30189985	30190316	rs12147361	30280377	0.4674	0.477978	1.519e-05
rs2332700	CG	14	72417326	72450526	rs36331	72396247	0.2081	0.449346	0.0329
rs2693698	AG	14	99707919	99719219	rs4905809	99692739	0.8488	0.51792	4.662e-06
rs12887734	TG	14	103996234	104184834	rs11846404	104156108	0.6934	1	2.984e-11
rs56205728	AG	15	40566759	40602237	rs3784397	40596844	0.7664	0.688138	1.932e-06
rs12903146	AG	15	61831663	61909663	rs4775413	61840103	0.866	1	9.646e-09
rs12148337	TC	15	70573672	70628872	rs1971791	70576138	0.942	0.897854	8.515e-08
rs8042374	AG	15	78803032	78926732	rs7163730	78814681	0.2521	1	2.839e-09
rs950169	TC	15	84661161	85153461	rs11635505	85097034	0.8352	1	5.798e-10
rs4702	AG	15	91416560	91429040	rs1894400	91428955	0.3017	1	1.964e-08
rs9922678	AG	16	9875519	9970219	rs8063193	9947581	0.9923	0.91499	3.145e-07
rs7405404	TC	16	13728459	13761359	rs8055219	13753384	0.676	1	4.009e-10
rs12691307	AG	16	29924377	30144877	rs4407079	29931899	0.9759	1	2.076e-09
rs12325245	AT	16	58669293	58682833	rs17821543	58540875	0.2099	0.540449	0.0001672
rs8044995	AG	16	67709340	68311340	rs10468274	67922342	0.8749	0.744047	0.0001472
rs4523957	TG	17	2095899	2220799	rs9895551	2115922	0.2736	1	4.991e-08
rs8082590	AG	17	17722402	18030202	rs2955358	17946623	0.2729	1	1.641e-08
rs9636107	AG	18	53195247	53200117	rs9636107	53200117	0.7274	1	9.091e-13
rs72934570	TC	18	53453389	53585689	rs11151327	53463114	0.03115	1	2.916e-08
rs2905426	TG	19	19374022	19658022	rs4808967	19640524	0.6712	1	1.007e-08
rs2053079	AG	19	30981643	31039023	rs919803	30987104	0.8209	1	4.985e-08
rs56873913	TG	19	50067499	50135399	rs2288921	50092002	0.02536	1	1.409e-06
rs6065094	AG	20	37361494	37485994	rs6065094	37453194	0.06331	1	5.519e-11
rs7267348	TC	20	48114136	48131649	rs6019880	48131649	0.4755	0.968519	8.623e-07
chr22_39987017_D	I2D	22	39975317	40016817	rs2413602	39989216	0.3381	0.960547	4.48e-09
rs9607782	AT	22	41408556	41675156	rs4821990	41438710	0.1538	1	4.114e-08
rs6002655	TC	22	42375814	42689414	rs134902	42683997	0.7071	1	6.657e-09
Legend. The first three columnes are the same as presented in the Extended table 2 of the manuscript of Schizophrenia Working Group of the Psychiatric Genomics Concortium Nature 2014;511(7510):421-427. The r2 value in the last column was calculated using 1000 genomes data. The SNPs are sorted by genomic position according to UCSC hg19/NCBI Build 37. Note that in inthis table we provide the PGC P …
